# Supplementary material for: Single-Centre Experience with the Balloon-Expandable Myval Transcatheter Aortic Valve System with the First 200 Patients: 30-Day and 1-Year Follow-Up
Source: J Clin Med. 2025 Mar 28;14(7):2323. doi: 10.3390/jcm14072323 (PMC11989386; doi:10.3390/jcm14072323)
Supplement: Supplementary file 1 [file jcm-14-02323-s001.zip]

Archive with 1 entries (1 files):
- jcm-3442427-supplementary.pdf
